# Supplementary material for: New Chironomidae (Diptera) with elongate proboscises from the Late Jurassic of Mongolia
Source: Zookeys. 2011 Sep 24;(130):307–22. doi: 10.3897/zookeys.130.1555 (PMC3260768; doi:10.3897/zookeys.130.1555)
Supplement: XML Treatment for Cretaenne [file zookeys.130.1555-treatment1.xml]

<!DOCTYPE tp:taxon-treatment
  PUBLIC "-//TaxonX//DTD Taxonomic Treatment Publishing DTD v0 20100105//EN" "tax-treatment-NSO.dtd">
<tp:taxon-treatment xmlns:tp="http://www.plazi.org/taxpub"><tp:treatment-meta><mixed-citation publication-type="journal"><person-group><name><surname>Lukashevich</surname><given-names>Elena D.</given-names></name><name><surname>Przhiboro</surname><given-names>Andrey A.</given-names></name></person-group><article-title>New Chironomidae (Diptera) with elongate proboscises from the Late Jurassic of Mongolia</article-title><source>Zookeys</source><day>24</day><month>9</month><year>2011</year><volume>2011</volume><issue>130</issue><fpage>307</fpage><lpage>322</lpage><pub-id pub-id-type="doi">10.3897/zookeys.130.1555</pub-id></mixed-citation></tp:treatment-meta><tp:nomenclature><label>Genus</label><tp:taxon-name>
                            <tp:taxon-name-part taxon-name-part-type="genus">Cretaenne</tp:taxon-name-part>
                        <object-id xmlns:xlink="http://www.w3.org/1999/xlink" xlink:type="simple">http://species-id.net/wiki/Cretaenne</object-id>
                        </tp:taxon-name><tp:taxon-authority>Azar, Veltz &amp; Nel, 2008</tp:taxon-authority><tp:nomenclature-citation-list><tp:nomenclature-citation><tp:taxon-name>Cretaenne</tp:taxon-name><comment><xref ref-type="bibr" rid="B3">Azar et al. 2008</xref>: 688. Type species <italic><tp:taxon-name>Cretaenne kobeyssii</tp:taxon-name></italic><xref ref-type="bibr" rid="B3">Azar et al. 2008</xref>: 689.</comment></tp:nomenclature-citation></tp:nomenclature-citation-list></tp:nomenclature><tp:treatment-sec sec-type="Notes"><title>Notes.</title><p>The genus was established based on two species fromEarly Cretaceous Lebanese amber. The specimens under description are assigned to this genus due to functional blade-like laciniae and mandibles in females, postnotum with a longitudinal groove, reduced hind tibial comb, and peculiarities of wing venation (vein C long and reaching wing tip; Sc not terminating in wing margin; R2 present; cell between divergent R2+3 and R4+5 very broad; R4+5 almost straight; bM3+4 present; <italic>r-m</italic>,bM3+4 and <italic>m-cu</italic> aligned; <italic>m-cu</italic> connecting CuA proximal to <italic>r-m</italic>). In the new species, tibial spurs are probably present; however, their structure remains unclear due to the state of preservation. The structure of claws is important for the determination of Lebanese species, but claws are not visible in the Mongolian specimens as well as the details of chaetotaxy (e.g., on pedicel) and therefore not mentioned in the description.</p></tp:treatment-sec><ref-list><ref id="B3"><mixed-citation xmlns:xlink="http://www.w3.org/1999/xlink" xlink:type="simple"><person-group><name name-style="western"><surname>Azar</surname><given-names>D</given-names></name><name name-style="western"><surname>Veltz</surname><given-names>I</given-names></name><name name-style="western"><surname>Nel</surname><given-names>A</given-names></name></person-group> (<year>2008</year>)<article-title> Mandibulate chironomids: primitive or derived? (Diptera: Chironomidae).</article-title> <source>Systematic Entomology </source> <volume>33</volume>: <fpage>688</fpage>-<lpage>699</lpage>. <ext-link ext-link-type="uri" xlink:href="http://dx.doi.org/10.1111/j.1365-3113.2008.00438.x" xlink:type="simple">doi: 10.1111/j.1365-3113.2008.00438.x</ext-link></mixed-citation></ref></ref-list></tp:taxon-treatment>
