# Supplementary material for: New Chironomidae (Diptera) with elongate proboscises from the Late Jurassic of Mongolia
Source: Zookeys. 2011 Sep 24;(130):307–22. doi: 10.3897/zookeys.130.1555 (PMC3260768; doi:10.3897/zookeys.130.1555)
Supplement: XML Treatment for Cretaenne rasnicyni [file zookeys.130.1555-treatment2.xml]

<!DOCTYPE tp:taxon-treatment
  PUBLIC "-//TaxonX//DTD Taxonomic Treatment Publishing DTD v0 20100105//EN" "tax-treatment-NSO.dtd">
<tp:taxon-treatment xmlns:tp="http://www.plazi.org/taxpub"><tp:treatment-meta><mixed-citation publication-type="journal"><person-group><name><surname>Lukashevich</surname><given-names>Elena D.</given-names></name><name><surname>Przhiboro</surname><given-names>Andrey A.</given-names></name></person-group><article-title>New Chironomidae (Diptera) with elongate proboscises from the Late Jurassic of Mongolia</article-title><source>Zookeys</source><day>24</day><month>9</month><year>2011</year><volume>2011</volume><issue>130</issue><fpage>307</fpage><lpage>322</lpage><pub-id pub-id-type="doi">10.3897/zookeys.130.1555</pub-id></mixed-citation></tp:treatment-meta><tp:nomenclature><tp:taxon-name>
                        	<tp:taxon-name-part taxon-name-part-type="genus">Cretaenne</tp:taxon-name-part>
                        	<tp:taxon-name-part taxon-name-part-type="species">rasnicyni</tp:taxon-name-part>
                        <object-id xmlns:xlink="http://www.w3.org/1999/xlink" xlink:type="simple">urn:lsid:zoobank.org:act:1F783221-19EE-43C3-8764-45B6B34E0CB4</object-id>
                        <object-id xmlns:xlink="http://www.w3.org/1999/xlink" xlink:type="simple">http://species-id.net/wiki/Cretaenne_rasnicyni</object-id>
                        </tp:taxon-name><tp:taxon-authority>Azar, Veltz &amp; Nel, 2008</tp:taxon-authority><tp:taxon-status xmlns:xlink="http://www.w3.org/1999/xlink" xlink:type="simple">sp. n.</tp:taxon-status></tp:nomenclature><tp:treatment-sec sec-type="Etymology"><title>Etymology.</title><p>Named in honour of an outstanding Russian palaeoentomologist Dr A.P. Rasnitsyn.</p></tp:treatment-sec><tp:treatment-sec sec-type="Material examined"><title>Material examined.</title><p><bold>Holotype:</bold> part and counterpart of well-preserved female PIN 4270/2379±, SW Mongolia, Shar Teg (443/1); Late Jurassic. <bold>Paratypes:</bold> impressions of two females PIN 4270/2367±, 2459, from the same outcrop.</p></tp:treatment-sec><tp:treatment-sec sec-type="Diagnosis"><title>Diagnosis.</title><p>The new species is distinguished from both known species of <italic><tp:taxon-name>Cretaenne</tp:taxon-name></italic> by the longer proboscis (more than half of the head height and about twice the clypeus height) and the longer Rs stem.</p></tp:treatment-sec><tp:treatment-sec sec-type="Description"><title>Description.</title><p>Female. <italic><tp:taxon-name>Measurements</tp:taxon-name></italic> (mm): Total length 2.1–2.7 (holotype 2.3); thorax length ca. 0.8, width ca. 0.4; wing length 2.1–2.3 (holotype 2.1); abdomen length 1.35–1.8 (holotype 1.5). Total length / wing length 1.1.</p></tp:treatment-sec><tp:treatment-sec sec-type="Holotype"><title>Holotype</title><p>(<xref ref-type="fig" rid="F1">Figs 1a–d</xref>, <xref ref-type="fig" rid="F3">2b–c</xref>). <italic><tp:taxon-name>Coloration</tp:taxon-name></italic>. Thorax dark, abdomen and legs lighter, at least some legs with slightly darker apices of femora and tibiae. <italic>Head</italic> ca. 550 μm wide, ca. 400 μm high to lower eye margin. Scape ca. 100 μm, pedicel ca. 30 μm in diameter. Clypeus ca. 200 μm wide, ca. 250 μm high. Proboscis with visible part ca. 350 μm long <!--PageBreak-->(possibly, without apex), tapering, sclerotized. <italic>Thorax</italic>. Postnotum wider than long, ca. 200 μm long, possibly with longitudinal median groove. <italic>Wing</italic> longer than abdomen, Sc clearly up to Rs level, thinning distally, possibly not reaching C (apical part of Sc not discernible). Vein C and radial veins strong, coloured (R2+3 thinner then others), as well as proximal sections of M and CuA, <italic>r-m</italic> and bM3+4. Long stem Rs subequal to <italic>r-m</italic>; R4+5 8–9 times as long as Rs; R2 distinctly longer than dR1. VR 1.1. <italic>Legs</italic> (lengths not measurable). Femora (mid- and hind) widened to apex, maximum 120 μm wide, with thin sclerotized ridge ventrally near apex. Tibiae (mid- and hind) apically 80–100 μm wide. Tarsi not preserved. <italic>Abdomen</italic>. Abdominal segments II–V: ca. 200 μm long, 500–600 μm wide. Three large subequal oval sclerotized spermathecae 140–150 μm long, ca. 100 μm wide, with necks (probably, short). Gonapophysis IX distinctly visible, sclerotized, with notum ca. 200 μm long, 15 μm wide at anterior end, with rami ca. 60 μm long. Probable gonocoxites VIII (gonacoxapodemes?) visible as moderately sclerotized small oval lobes near posterior end of notum. Cerci short, hardly visible.</p><fig id="F1" position="float" orientation="portrait"><label>Figure 1.</label><caption><p><bold>a–h</bold> <italic><tp:taxon-name>Cretaenne rasnicyni</tp:taxon-name></italic> sp. n. <bold>a–d</bold> holotype (<bold>a</bold> total habitus <bold>b</bold> abdominal apex <bold>c, d</bold> wings) <bold>e–f </bold>paratype PIN 4270/2367 (head and wing) <bold>g–h</bold> paratype PIN 4270/2459 (apex of midtibia and wing) <bold>i–l</bold> <italic><tp:taxon-name>Podonomius blepharis</tp:taxon-name></italic> sp. n., holotype (<bold>i</bold> abdominal apex <bold>j</bold> hind tibial apex <bold>k</bold> wing <bold>l</bold> head and thorax) <bold>m–n </bold><italic><tp:taxon-name>Podonomius macromastix</tp:taxon-name></italic> sp. n., holotype (wing and head) <bold>o</bold> <tp:taxon-name>Tanypodinae</tp:taxon-name> inc. sed., PIN 4270/2324; all from Shar Teg, J3. Scale bar 0.5 mm except for <bold>g</bold>, <bold>j</bold> without scale.</p></caption><graphic xmlns:xlink="http://www.w3.org/1999/xlink" xlink:href="ZooKeys-130-307-g001.jpg" position="float" orientation="portrait" xlink:type="simple"/></fig><fig id="F2" position="float" orientation="portrait"><label>Figure 2.</label><caption><p>Jurassic <tp:taxon-name>Chironomidae</tp:taxon-name>: <bold>a–c</bold> <italic><tp:taxon-name>Cretaenne rasnicyni</tp:taxon-name></italic> sp. n. (<bold>a</bold> paratype PIN 4270/2367, female head under alcohol <bold>b–c</bold> holotype <bold>b</bold> female habitus, positive impression under alcohol <bold>c</bold> wing, negative impression) <bold>d–f</bold> <italic><tp:taxon-name>Podonomius blepharis</tp:taxon-name></italic> sp. n., holotype (<bold>d</bold> female head and thorax, negative impression under alcohol <bold>e</bold> female habitus, positive impression under alcohol <bold>f</bold> wing, negative impression under alcohol) <bold>g–h</bold> <italic><tp:taxon-name>Podonomius macromastix</tp:taxon-name></italic> sp. n., holotype (female head and wing); all from Shar Teg, J3 <bold>i</bold> holotype of ?<italic><tp:taxon-name>Podonomius rotundatus</tp:taxon-name></italic> <tp:taxon-name>Kalugina</tp:taxon-name>, 1985, Kubekovo, J2.</p></caption><graphic xmlns:xlink="http://www.w3.org/1999/xlink" xlink:href="ZooKeys-130-307-g002.jpg" position="float" orientation="portrait" xlink:type="simple"/></fig></tp:treatment-sec><tp:treatment-sec sec-type="Paratypes"><title>Paratype.</title><p>(<xref ref-type="fig" rid="F1">Figs 1e–h</xref>, <xref ref-type="fig" rid="F2">2a</xref>). Visible characters as in holotype, with following additions. <italic>Head</italic> preserved only in PIN 4270/2367, 650 μm wide, 850 μm high with proboscis, ca. 400 μm high to lower eye margin. Eyes with medially narrowing dorsomedial extension, well separated by 60 μm. Coronal triangle ca. 130 μm high, ca. 100 μm wide; coronal suture clear, probably pair of poorly visible ocelli (ca. 30 μm in diameter) adjoining lower part ventrally to eye dorsomedial extension. Scape ca. 100 μm, pedicel ca. 40 μm in diameter. Flagellomeres (five distinctly visible lateral to eye margin) short-oval, 50–70 μm long, 30–40 μm wide. Clypeus ca. 200 μm wide, ca. 300 μm high. Proboscis ca. 550 μm long, sclerotized, stylet-like, pointed, with blade-like tapered laciniae and mandibles, labrum apically more sclerotized. Palpi poorly visible, looking widened (ca. 70 μm in distal parts); visible parts of palpi reaching about 4/5 of proboscis. <italic>Thorax</italic>. Scutum weakly, evenly convex; anterior part ca. 300 μm wide. Antepronotals narrowed medially. Scutellum ca. 120 μm long; postnotum ca. 200 μm long, 300 μm wide, with distinct longitudinal median groove. <italic>Legs</italic>. Measurements (μm). p1(?): ti 880, ta1-5 1200; p2: ti 1375, ta1 750–850, ta2 ca. 400, ta3-5 ca. 700, LR2 0.55; p3: fe 1000, ti 1450–1500, ta1-5 &gt; 1250. Tibiae 60–100 μm wide near apex. Apices of mid-, hind tibiae with combs of separate spiniform setae (visible only in PIN 4270/2459): midtibia with no less than 3–4 slenderer setae ca. 50 μm long, hind tibia with no less than 3 thicker setae, longest ca. 50 μm. Hind tibia probably with two spurs, 70 and 50 μm long.</p></tp:treatment-sec><tp:treatment-sec sec-type="Remarks"><title>Remarks.</title><p>The pattern of the female mouthparts is poorly visible in the holotype and unknown in paratype PIN 4270/2459; paratype PIN 4270/2367 has a well-preserved proboscis and its wing venation is very pale and incomplete; the setae at the tibial apices are distinctly visible only in paratype PIN 4270/2459; in both paratypes the spermathecae are not visible. Hence it is possible that these specimens are not conspecific. However, we suggest that all these specimens belong to the same species due to visible peculiarities of venation (particularly the long Rs stem and R2 position).</p><p>The genus <italic><tp:taxon-name>Cretaenne</tp:taxon-name></italic> was described in the subfamily <tp:taxon-name>Aenneinae</tp:taxon-name> with reservations, due to the vein Sc not terminating in the wing margin and short Rs stem, as distinct from the<!--PageBreak--><!--PageBreak--> type genus of the subfamily, <italic><tp:taxon-name>Aenne</tp:taxon-name></italic> Ansorge, 1999 from the Late Triassic and Early Jurassic of Europe (<xref ref-type="bibr" rid="B23">Krzeminski and Jarzembowski 1999</xref>, <xref ref-type="bibr" rid="B3">Azar et al. 2008</xref>). In the new species from Shar Teg, the stem Rs is long without doubt but Sc is clear only to the level of the first Rs bifurcation, then sharply thins out and possibly does not terminate in C, as seen in <italic><tp:taxon-name>Cretaenne</tp:taxon-name></italic>. We did not reexamine the type material of <italic><tp:taxon-name>Aenne</tp:taxon-name></italic> and <italic><tp:taxon-name>Cretaenne</tp:taxon-name></italic>, but according to the published data, Rs length can vary within species: in <italic><tp:taxon-name>Aenne liasina</tp:taxon-name></italic> Ansorge, 1999, the relatively long Rs is longer or shorter than <italic>r-m</italic> (<xref ref-type="bibr" rid="B2">Ansorge 1999</xref>: figs 6–7), whereas the distal thinning of Sc is not recorded. Consequently, the new species is described here as a member of <italic><tp:taxon-name>Cretaenne</tp:taxon-name></italic> due to several features unknown for <italic><tp:taxon-name>Aenne</tp:taxon-name></italic> (described from isolated wings only), viz. a reduced hind tibial comb, the postnotum with a longitudinal groove, the structure of well-developed extended proboscis, and, probably, spurs on middle and hind tibia. Actually, biting mandibles were reported for the Mesozoic <italic><tp:taxon-name>Aenne</tp:taxon-name></italic> with reference to unpublished data of Cranston (<xref ref-type="bibr" rid="B17">Grimaldi and Engel 2005</xref>: 504).</p></tp:treatment-sec><tp:treatment-sec><!--Section generated to contain objects referenced in tp:taxon-treatment.--><fig id="F3" position="float" orientation="portrait"><label>Figure 3.</label><caption><p>?<italic><tp:taxon-name>Podonomius robustus</tp:taxon-name></italic> sp. n., holotype (<bold>a, d</bold> head, positive impression <bold>b, e</bold> abdominal apex, negative impression <bold>c, h</bold> wing, negative impression <bold>f</bold> female habitus, negative impression <bold>g</bold> apex of hind tibia, positive impression; all photos made under alcohol except for <bold>f</bold>); Shar Teg, J3. Scale bar 0.5 mm</p></caption><graphic xmlns:xlink="http://www.w3.org/1999/xlink" xlink:href="ZooKeys-130-307-g003.jpg" position="float" orientation="portrait" xlink:type="simple"/></fig></tp:treatment-sec><ref-list><ref id="B23"><mixed-citation xmlns:xlink="http://www.w3.org/1999/xlink" xlink:type="simple"><person-group><name name-style="western"><surname>Krzeminski</surname><given-names>W</given-names></name><name name-style="western"><surname>Jarzembowski</surname><given-names>E</given-names></name></person-group> (<year>1999</year>)<article-title> <italic>Aenne triassica</italic> sp.n., the oldest representative of the family Chironomidae (Insecta: Diptera).</article-title> <source>Polskie Pismo Entomologiczne </source> <volume>68</volume>: <fpage>445</fpage>-<lpage>449</lpage>.</mixed-citation></ref><ref id="B3"><mixed-citation xmlns:xlink="http://www.w3.org/1999/xlink" xlink:type="simple"><person-group><name name-style="western"><surname>Azar</surname><given-names>D</given-names></name><name name-style="western"><surname>Veltz</surname><given-names>I</given-names></name><name name-style="western"><surname>Nel</surname><given-names>A</given-names></name></person-group> (<year>2008</year>)<article-title> Mandibulate chironomids: primitive or derived? (Diptera: Chironomidae).</article-title> <source>Systematic Entomology </source> <volume>33</volume>: <fpage>688</fpage>-<lpage>699</lpage>. <ext-link ext-link-type="uri" xlink:href="http://dx.doi.org/10.1111/j.1365-3113.2008.00438.x" xlink:type="simple">doi: 10.1111/j.1365-3113.2008.00438.x</ext-link></mixed-citation></ref><ref id="B2"><mixed-citation xmlns:xlink="http://www.w3.org/1999/xlink" xlink:type="simple"><person-group><name name-style="western"><surname>Ansorge</surname><given-names>J</given-names></name></person-group> (<year>1999</year>)<article-title> <italic>Aenne liasina</italic> gen. et sp. n. – the most primitive non biting midge (Diptera: Chironomidae: Aenneinae subfam. n.) from the Lower Jurassic of Germany.</article-title> <source>Polskie Pismo Entomologiczne </source> <volume>68</volume>: <fpage>431</fpage>-<lpage>443</lpage>.</mixed-citation></ref><ref id="B17"><mixed-citation xmlns:xlink="http://www.w3.org/1999/xlink" xlink:type="simple"><person-group><name name-style="western"><surname>Grimaldi</surname><given-names>DA</given-names></name><name name-style="western"><surname>Engel</surname><given-names>M</given-names></name></person-group> (<year>2005</year>)<source> Evolution of the Insects. Cambridge University Press: 755 pp.</source></mixed-citation></ref></ref-list></tp:taxon-treatment>
