# Supplementary material for: New Chironomidae (Diptera) with elongate proboscises from the Late Jurassic of Mongolia
Source: Zookeys. 2011 Sep 24;(130):307–22. doi: 10.3897/zookeys.130.1555 (PMC3260768; doi:10.3897/zookeys.130.1555)
Supplement: XML Treatment for Podonomius [file zookeys.130.1555-treatment3.xml]

<!DOCTYPE tp:taxon-treatment
  PUBLIC "-//TaxonX//DTD Taxonomic Treatment Publishing DTD v0 20100105//EN" "tax-treatment-NSO.dtd">
<tp:taxon-treatment xmlns:tp="http://www.plazi.org/taxpub"><tp:treatment-meta><mixed-citation publication-type="journal"><person-group><name><surname>Lukashevich</surname><given-names>Elena D.</given-names></name><name><surname>Przhiboro</surname><given-names>Andrey A.</given-names></name></person-group><article-title>New Chironomidae (Diptera) with elongate proboscises from the Late Jurassic of Mongolia</article-title><source>Zookeys</source><day>24</day><month>9</month><year>2011</year><volume>2011</volume><issue>130</issue><fpage>307</fpage><lpage>322</lpage><pub-id pub-id-type="doi">10.3897/zookeys.130.1555</pub-id></mixed-citation></tp:treatment-meta><tp:nomenclature><label>Genus</label><tp:taxon-name>
                            <tp:taxon-name-part taxon-name-part-type="genus">Podonomius</tp:taxon-name-part>
                        <object-id xmlns:xlink="http://www.w3.org/1999/xlink" xlink:type="simple">http://species-id.net/wiki/Podonomius</object-id>
                        </tp:taxon-name><tp:taxon-authority>Kalugina, 1985</tp:taxon-authority><tp:nomenclature-citation-list><tp:nomenclature-citation><tp:taxon-name>Podonomius</tp:taxon-name><comment><xref ref-type="bibr" rid="B22">Kalugina and Kovalev 1985</xref>: 101. Type species <italic><tp:taxon-name>Podonomius tugnuicus</tp:taxon-name></italic><xref ref-type="bibr" rid="B22">Kalugina and Kovalev 1985</xref>: 102.</comment></tp:nomenclature-citation></tp:nomenclature-citation-list></tp:nomenclature><tp:treatment-sec sec-type="Notes"><title>Notes.</title><p>The genus was described for six species fromthe Early and Middle Jurassic of Siberia, with only two species being attributed with certainty. Later, one more species from the Early Jurassic of Germany was tentatively included (<xref ref-type="bibr" rid="B1">Ansorge 1996</xref>). The specimens under description are assigned to this genus due to their broadhead, large reniform eyes with dorsomedial projection, short thorax (no longer than its height), narrow scutellum, short postnotum, three rounded sclerotized spermathecae, and peculiarities of venation (vein C long, reaching R4+5 tip; Sc not terminating in wing margin; R2+3 absent; R1 long, not thickened distally in female; R4+5 straight or only slightly curved down distally; bR4+5 and <italic>m-cu</italic> inclined to long wing axis; <italic>r-m</italic>, bM3+4 and <italic>m-c</italic>u aligned; <italic>r-m</italic> much longer than bM3+4; cell <italic>ba</italic> and <italic>bp</italic> not symmetrical; <italic>m-cu</italic> connecting Cu proximal to <italic>r-m</italic>; costal and radial veins, stem M and CuA, <italic>r-m</italic>, bM3+4 and <italic>m-cu</italic> thickened, other veins very thin and pale; wings without spots).</p><p>We re-examined the type material of the six species described by <tp:taxon-name>Kalugina</tp:taxon-name> (1985) from Siberia (<xref ref-type="fig" rid="F2">Fig. 2i</xref>) but did not examine ?<italic><tp:taxon-name>Podonomius tumidus</tp:taxon-name></italic> Ansorge, 1996 from Grimmen. A postnotum without longitudinal median groove was recorded in the original diagnosis of <italic><tp:taxon-name>Podonomius</tp:taxon-name></italic> (for German species, such information was absent; <xref ref-type="bibr" rid="B1">Ansorge 1996</xref>). This feature is known only in <tp:taxon-name>Aphroteniinae</tp:taxon-name> and <tp:taxon-name>Podonominae</tp:taxon-name> and unknown in <tp:taxon-name>Tanypodinae</tp:taxon-name> and <tp:taxon-name>Buchonomyiinae</tp:taxon-name> (<xref ref-type="bibr" rid="B8">Brundin 1966</xref>, <xref ref-type="bibr" rid="B27">Murray and Fittkau 1989</xref>, <xref ref-type="bibr" rid="B30">Sæther 1989</xref>). Unfortunately it is impossible to see this important character in the new specimens, in particular, due to the lateral position of impressions. Pubescence and setae of their bodies are also not visible on any specimens described here.</p></tp:treatment-sec><tp:treatment-sec><!--Section generated to contain objects referenced in tp:taxon-treatment.--><fig id="F2" position="float" orientation="portrait"><label>Figure 2.</label><caption><p>Jurassic <tp:taxon-name>Chironomidae</tp:taxon-name>: <bold>a–c</bold> <italic><tp:taxon-name>Cretaenne rasnicyni</tp:taxon-name></italic> sp. n. (<bold>a</bold> paratype PIN 4270/2367, female head under alcohol <bold>b–c</bold> holotype <bold>b</bold> female habitus, positive impression under alcohol <bold>c</bold> wing, negative impression) <bold>d–f</bold> <italic><tp:taxon-name>Podonomius blepharis</tp:taxon-name></italic> sp. n., holotype (<bold>d</bold> female head and thorax, negative impression under alcohol <bold>e</bold> female habitus, positive impression under alcohol <bold>f</bold> wing, negative impression under alcohol) <bold>g–h</bold> <italic><tp:taxon-name>Podonomius macromastix</tp:taxon-name></italic> sp. n., holotype (female head and wing); all from Shar Teg, J3 <bold>i</bold> holotype of ?<italic><tp:taxon-name>Podonomius rotundatus</tp:taxon-name></italic> <tp:taxon-name>Kalugina</tp:taxon-name>, 1985, Kubekovo, J2.</p></caption><graphic xmlns:xlink="http://www.w3.org/1999/xlink" xlink:href="ZooKeys-130-307-g002.jpg" position="float" orientation="portrait" xlink:type="simple"/></fig></tp:treatment-sec><ref-list><ref id="B22"><mixed-citation xmlns:xlink="http://www.w3.org/1999/xlink" xlink:type="simple"><person-group><name name-style="western"><surname>Kalugina</surname><given-names>NS</given-names></name><name name-style="western"><surname>Kovalev</surname><given-names>VG</given-names></name></person-group> (<year>1985</year>)<source> Jurassic Diptera of Siberia. Moscow: Nauka: 198 pp. </source>[In Russian]<!--PageBreak--></mixed-citation></ref><ref id="B1"><mixed-citation xmlns:xlink="http://www.w3.org/1999/xlink" xlink:type="simple"><person-group><name name-style="western"><surname>Ansorge</surname><given-names>J</given-names></name></person-group> (<year>1996</year>)<article-title> Insekten aus dem oberen Lias von Grimmen (Vorpommern, Norddeutschland).</article-title> <source>Neue Palaontologische Abhandlungen </source> <volume>2</volume>: <fpage>1</fpage>-<lpage>132</lpage>.</mixed-citation></ref><ref id="B8"><mixed-citation xmlns:xlink="http://www.w3.org/1999/xlink" xlink:type="simple"><person-group><name name-style="western"><surname>Brundin</surname><given-names>L</given-names></name></person-group> (<year>1966</year>)<source> Transantarctic relationships and their significance, as evidenced by chironomid midges with a monograph of the subfamilies Podonominae and Aphroteniinae and the Austral Hertagyiae. Kunglica Svenska Vetenskapsakademiens Handlingar 11: 1– 472.</source></mixed-citation></ref><ref id="B27"><mixed-citation xmlns:xlink="http://www.w3.org/1999/xlink" xlink:type="simple"><person-group><name name-style="western"><surname>Murray</surname><given-names>DA</given-names></name><name name-style="western"><surname>Fittkau</surname><given-names>EJ</given-names></name></person-group> (<year>1989</year>)<article-title> The adult males of Tanypodinae (Diptera: Chironomidae) of Holarctic region – Keys and diagnoses.</article-title> In: <person-group><name name-style="western"><surname>Wiederholm</surname><given-names>T</given-names></name></person-group>. <issue-title> (Ed) Chironomidae of Holarctic region. Keys and diagnoses. Part 3. Adult males.</issue-title> <source>Entomologica Scandinavica Supplement </source> <volume>34</volume>: <fpage>37</fpage>-<lpage>123</lpage>.</mixed-citation></ref><ref id="B30"><mixed-citation xmlns:xlink="http://www.w3.org/1999/xlink" xlink:type="simple"><person-group><name name-style="western"><surname>Sæther</surname><given-names>OA</given-names></name></person-group> (<year>1989</year>)<article-title> The adult males of Buchonomyiinae (Diptera: Chironomidae) of Holarctic region – Diagnoses.</article-title> In: <person-group><name name-style="western"><surname>Wiederholm</surname><given-names>T</given-names></name></person-group>. <issue-title> (Ed) Chironomidae of Holarctic region. Keys and diagnoses. Part 3. Adult males.</issue-title> <source>Entomologica Scandinavica Supplement </source> <volume>34</volume>: <fpage>125</fpage>-<lpage>127</lpage>.</mixed-citation></ref></ref-list></tp:taxon-treatment>
