# Supplementary material for: New Chironomidae (Diptera) with elongate proboscises from the Late Jurassic of Mongolia
Source: Zookeys. 2011 Sep 24;(130):307–22. doi: 10.3897/zookeys.130.1555 (PMC3260768; doi:10.3897/zookeys.130.1555)
Supplement: XML Treatment for Podonomius blepharis [file zookeys.130.1555-treatment4.xml]

<!DOCTYPE tp:taxon-treatment
  PUBLIC "-//TaxonX//DTD Taxonomic Treatment Publishing DTD v0 20100105//EN" "tax-treatment-NSO.dtd">
<tp:taxon-treatment xmlns:tp="http://www.plazi.org/taxpub"><tp:treatment-meta><mixed-citation publication-type="journal"><person-group><name><surname>Lukashevich</surname><given-names>Elena D.</given-names></name><name><surname>Przhiboro</surname><given-names>Andrey A.</given-names></name></person-group><article-title>New Chironomidae (Diptera) with elongate proboscises from the Late Jurassic of Mongolia</article-title><source>Zookeys</source><day>24</day><month>9</month><year>2011</year><volume>2011</volume><issue>130</issue><fpage>307</fpage><lpage>322</lpage><pub-id pub-id-type="doi">10.3897/zookeys.130.1555</pub-id></mixed-citation></tp:treatment-meta><tp:nomenclature><tp:taxon-name>
                        	<tp:taxon-name-part taxon-name-part-type="genus">Podonomius</tp:taxon-name-part>
                        	<tp:taxon-name-part taxon-name-part-type="species">blepharis</tp:taxon-name-part>
                        <object-id xmlns:xlink="http://www.w3.org/1999/xlink" xlink:type="simple">urn:lsid:zoobank.org:act:EE993F1F-6B84-4BA7-80B6-9905C90DA6B2</object-id>
                        <object-id xmlns:xlink="http://www.w3.org/1999/xlink" xlink:type="simple">http://species-id.net/wiki/Podonomius_blepharis</object-id>
                        </tp:taxon-name><tp:taxon-status xmlns:xlink="http://www.w3.org/1999/xlink" xlink:type="simple">sp. n.</tp:taxon-status></tp:nomenclature><tp:treatment-sec sec-type="Etymology"><title>Etymology.</title><p>From Greek “blepharis” for eyelash, after the pattern of the tibial comb.</p></tp:treatment-sec><tp:treatment-sec sec-type="Material examined"><title>Material examined.</title><p><bold>Holotype</bold>: part and counterpart of well-preserved female PIN 4270/2357±, SW Mongolia, Shar Teg (443/1); Late Jurassic.</p></tp:treatment-sec><tp:treatment-sec sec-type="Diagnosis"><title>Diagnosis.</title><p>The new species is distinguished by its small size (wing length l.4 mm), well-developed elongate proboscis, weakly convex scutum without a hump, wing with broad cell <italic>c</italic>, and pale legs with darker junction of femur with trochanter and tibia, and with combs of dark closely-spaced spiniform setae at tibial apices.</p></tp:treatment-sec><tp:treatment-sec sec-type="Description"><title>Description.</title><p>Female (<xref ref-type="fig" rid="F1">Figs 1i–l</xref>, <xref ref-type="fig" rid="F2">2d–f</xref>). <italic><tp:taxon-name>Measurements</tp:taxon-name></italic> (mm): Total length 2.0; thorax length 0.8, height 0.9; abdomen length 1.0; wing length 1.4. Total length / wing length 1.4. <italic><tp:taxon-name>Coloration</tp:taxon-name></italic>. Head and thorax dark, abdomen lighter, legs pale with darker junction of femur with trochanter and tibia, with darker apices of tibiae. <italic>Head</italic> no less than 600 μm wide, no less than 550 μm high with proboscis, 380 μm high to lower eye margin. Eyes large, with wide dorsomedial extension, looking narrowly separated by ca. 30 μm. Facets equal. Coronal triangle ca. 100 μm high, coronal suture clear near upper eye margin. Scape 90 μm, pedicel 45 μm in diameter; proximal flagellomeres short-oval to rounded, ca. 35 μm wide and 40–50 μm long. Clypeus ca. 100 μm wide, ca. 150 μm high, possibly with longitudinal groove. Proboscis well-developed, elongate, sclerotized at least in distal part, ca. 200 μm long (projecting distally of clypeus for no less than 120 μm), ca. 30 μm wide at visible apex. <italic>Thorax</italic>. Scutum weakly, evenly convex, without hump or tubercle. Scutellum ca. 150 μm long, not projecting. Postnotum ca. 200 μm long. <italic>Wing</italic>. Vein C probably not produced beyond R4+5; cell <italic>c</italic> at <italic>r-m</italic> level subequal to cell <italic>r1</italic>, which only slightly narrower than <italic>r5</italic> cell at level of R1 tip; R1 approximately 2/3 as long as almost straight R4+5; <italic>r-m</italic> inclined to M. All veins mentioned strong, coloured. <italic>Legs</italic>. Measurements (μm). p1(?): ta1 380, ta2-5 ca. 405; p2: fe 700, ti 680; p3: fe 560, ti 680, ta1 ca. 500, ta2-5 ca. 650, LR3 ca. 0.75. Femora maximum ca. 110–120 μm wide, with thin sclerotized ridge ventrally near apex. Tibiae ca. 80 μm wide. Apices of mid-, hind tibiae with combs of dark closely-spaced spiniform setae ca. 50 μm long; in midtibial comb, no less than 10 setae, in hind tibial comb, 8 setae. Spurs not observed. <italic>Abdomen</italic>. Segments III–VII: tergites 150–180 μm long. Three large subequal oval moderately sclerotized spermathecae 100 μm long, ca. 80 μm wide, with necks (probably, long), in compact group. Sternite VIII with posteromedian sclerotized plate, its posterior margin bilobate; probable gonocoxites VIII (gonacoxapodemes?) visible as moderately sclerotized small oval lobes approximating each other. Cerci not visible.</p></tp:treatment-sec><tp:treatment-sec sec-type="Remarks"><title>Remarks.</title><p>The new species is similar to <italic><tp:taxon-name>Podonomius splendidus</tp:taxon-name></italic> Kalugina, 1985 (J1/2, Novospasskoye, Transbaikalia) in its venation (C length, ratio R1/ R4+5), colour pattern of legs and elongated mouthparts, which are visible on paratype PIN 3000/1857 (in the other type specimens of <italic><tp:taxon-name>Podonomius</tp:taxon-name></italic> from Siberia, the mouthparts are not visible due to the state of preservation). <italic><tp:taxon-name>Podonomius blepharis</tp:taxon-name></italic> sp. n. differs from <italic><tp:taxon-name>Podonomius splendidus</tp:taxon-name></italic> in broader cell <italic>c</italic> and smaller size. As for tibial combs, Kalugina noted (1985) that in <italic><tp:taxon-name>Podonomius tugnuicus</tp:taxon-name></italic><!--PageBreak--> and <italic><tp:taxon-name>Podonomius splendidus</tp:taxon-name></italic> the tibial apices are darkened but without mentioning combs. According to our re-examination of the type material of <italic><tp:taxon-name>Podonomius splendidus</tp:taxon-name></italic>, the hind tibia has a reduced comb consisting of a row of separate dark points, which may be minute setae or possibly bases of missing long bristles (these seem to be visible near the tibial apex in the holotype). In the latter case, a well-developed tibial comb is not unique for <italic><tp:taxon-name>Podonomius blepharis</tp:taxon-name></italic>.</p></tp:treatment-sec><tp:treatment-sec><!--Section generated to contain objects referenced in tp:taxon-treatment.--><fig id="F1" position="float" orientation="portrait"><label>Figure 1.</label><caption><p><bold>a–h</bold> <italic><tp:taxon-name>Cretaenne rasnicyni</tp:taxon-name></italic> sp. n. <bold>a–d</bold> holotype (<bold>a</bold> total habitus <bold>b</bold> abdominal apex <bold>c, d</bold> wings) <bold>e–f </bold>paratype PIN 4270/2367 (head and wing) <bold>g–h</bold> paratype PIN 4270/2459 (apex of midtibia and wing) <bold>i–l</bold> <italic><tp:taxon-name>Podonomius blepharis</tp:taxon-name></italic> sp. n., holotype (<bold>i</bold> abdominal apex <bold>j</bold> hind tibial apex <bold>k</bold> wing <bold>l</bold> head and thorax) <bold>m–n </bold><italic><tp:taxon-name>Podonomius macromastix</tp:taxon-name></italic> sp. n., holotype (wing and head) <bold>o</bold> <tp:taxon-name>Tanypodinae</tp:taxon-name> inc. sed., PIN 4270/2324; all from Shar Teg, J3. Scale bar 0.5 mm except for <bold>g</bold>, <bold>j</bold> without scale.</p></caption><graphic xmlns:xlink="http://www.w3.org/1999/xlink" xlink:href="ZooKeys-130-307-g001.jpg" position="float" orientation="portrait" xlink:type="simple"/></fig><fig id="F2" position="float" orientation="portrait"><label>Figure 2.</label><caption><p>Jurassic <tp:taxon-name>Chironomidae</tp:taxon-name>: <bold>a–c</bold> <italic><tp:taxon-name>Cretaenne rasnicyni</tp:taxon-name></italic> sp. n. (<bold>a</bold> paratype PIN 4270/2367, female head under alcohol <bold>b–c</bold> holotype <bold>b</bold> female habitus, positive impression under alcohol <bold>c</bold> wing, negative impression) <bold>d–f</bold> <italic><tp:taxon-name>Podonomius blepharis</tp:taxon-name></italic> sp. n., holotype (<bold>d</bold> female head and thorax, negative impression under alcohol <bold>e</bold> female habitus, positive impression under alcohol <bold>f</bold> wing, negative impression under alcohol) <bold>g–h</bold> <italic><tp:taxon-name>Podonomius macromastix</tp:taxon-name></italic> sp. n., holotype (female head and wing); all from Shar Teg, J3 <bold>i</bold> holotype of ?<italic><tp:taxon-name>Podonomius rotundatus</tp:taxon-name></italic> <tp:taxon-name>Kalugina</tp:taxon-name>, 1985, Kubekovo, J2.</p></caption><graphic xmlns:xlink="http://www.w3.org/1999/xlink" xlink:href="ZooKeys-130-307-g002.jpg" position="float" orientation="portrait" xlink:type="simple"/></fig></tp:treatment-sec></tp:taxon-treatment>
