# Supplementary material for: New Chironomidae (Diptera) with elongate proboscises from the Late Jurassic of Mongolia
Source: Zookeys. 2011 Sep 24;(130):307–22. doi: 10.3897/zookeys.130.1555 (PMC3260768; doi:10.3897/zookeys.130.1555)
Supplement: XML Treatment for Podonomius macromastix [file zookeys.130.1555-treatment5.xml]

<!DOCTYPE tp:taxon-treatment
  PUBLIC "-//TaxonX//DTD Taxonomic Treatment Publishing DTD v0 20100105//EN" "tax-treatment-NSO.dtd">
<tp:taxon-treatment xmlns:tp="http://www.plazi.org/taxpub"><tp:treatment-meta><mixed-citation publication-type="journal"><person-group><name><surname>Lukashevich</surname><given-names>Elena D.</given-names></name><name><surname>Przhiboro</surname><given-names>Andrey A.</given-names></name></person-group><article-title>New Chironomidae (Diptera) with elongate proboscises from the Late Jurassic of Mongolia</article-title><source>Zookeys</source><day>24</day><month>9</month><year>2011</year><volume>2011</volume><issue>130</issue><fpage>307</fpage><lpage>322</lpage><pub-id pub-id-type="doi">10.3897/zookeys.130.1555</pub-id></mixed-citation></tp:treatment-meta><tp:nomenclature><tp:taxon-name>
                        	<tp:taxon-name-part taxon-name-part-type="genus">Podonomius</tp:taxon-name-part>
                        	<tp:taxon-name-part taxon-name-part-type="species">macromastix</tp:taxon-name-part>
                        <object-id xmlns:xlink="http://www.w3.org/1999/xlink" xlink:type="simple">urn:lsid:zoobank.org:act:AD0202E9-83D8-4462-B354-5D9697CA7485</object-id>
                        <object-id xmlns:xlink="http://www.w3.org/1999/xlink" xlink:type="simple">http://species-id.net/wiki/Podonomius_macromastix</object-id>
                        </tp:taxon-name><tp:taxon-status xmlns:xlink="http://www.w3.org/1999/xlink" xlink:type="simple">sp. n.</tp:taxon-status></tp:nomenclature><tp:treatment-sec sec-type="Etymology"><title>Etymology.</title><p>From Greek “makros” for long and “mastix” for whip, after the long antenna.</p></tp:treatment-sec><tp:treatment-sec sec-type="Material examined"><title>Material examined.</title><p><bold>Holotype</bold>: part and counterpart of well-preserved female PIN 4270/2314±, SW Mongolia, Shar Teg (423/6); Late Jurassic.</p></tp:treatment-sec><tp:treatment-sec sec-type="Diagnosis"><title>Diagnosis.</title><p>The new species is distinguished by its small size (wing length 1.9), well-developed elongate proboscis, strongly convex scutum with a hump, comparatively long wings with R1 with arched tip and broad cell r5, and pale legs with darker junction of femur with trochanter and tibia.</p></tp:treatment-sec><tp:treatment-sec sec-type="Description"><title>Description.</title><p>Female (<xref ref-type="fig" rid="F1">Figs 1m–n</xref>, <xref ref-type="fig" rid="F2">2g–h</xref>). <italic>Measurements</italic> (mm): Total length 2.0; thorax length 0.7, height 0.9; wing length 1.9, width 0.8; abdomen length 1.1. Total length / wing length ca. 1.05. <italic>Coloration</italic> pattern as in <italic><tp:taxon-name>Podonomius blepharis</tp:taxon-name></italic> sp. n. <italic>Head</italic> 480 μm wide, no less than 600 μm high with proboscis, 380 μm high to lower eye margin. Eyes large, with wide dorsomedial extension, narrowly separated by ca. 30 μm. Facets slightly increasing to lower eye parts. Coronal triangle ca. 50 μm high, coronal suture ca. 80 μm high. Antenna no less than 600 μm. Scape ca. 80 μm, pedicel ca. 60 μm in diameter; at least 12 flagellomeres, ca. 35 μm wide (proximal 6 flagellomeres moniliform, 40–45 μm long; others cylindrical, 50–70 μm long). Clypeus ca. 130 μm wide, ca. 150 μm high. Proboscis well-developed, elongated, tapering, ca. 180 μm long (about 1/3 of head height), ca. 70 μm wide at visible apex, with pair of separate sclerotized blades. <italic>Thorax</italic>. Scutum strongly convex, with hump before midlength, 700 μm long. Postnotum ca. 200 μm long. <italic>Wing</italic> much longer than abdomen. Vein C only slightly produced beyond R4+5, not reaching wing tip; cell <italic>c</italic> at <italic>r-m</italic> level broader than cell <italic>r1</italic>, which is almost half as wide as cell <italic>r5</italic> at R1 tip level; R1 with arched tip, 2/3 as long as slightly curved down distally R4+5; <italic>r-m</italic> slightly inclined, bM3+4 almost perpendicular to M. <italic>Legs</italic> poorly visible. Measurements (μm). p2(?): fe ca. 550, ti ca. 700, ta1-5 ca. 700; p3(?): ti ca. 870, ta1-5 &gt; 800. Hind femora ca. 110 μm wide; hind tibiae 70–80 μm wide at apex, with sclerotized apical traces, possibly of setae bases. <italic>Abdomen</italic> with three large unequal short-oval sclerotized spermathecae 60–90 μm long, 50–60 μm wide, with necks, in compact group. Cerci ca. 40 μm long.</p></tp:treatment-sec><tp:treatment-sec sec-type="Remarks"><title>Remarks.</title><p>The new species is similar to ?<italic><tp:taxon-name>Podonomius rotundatus</tp:taxon-name></italic> Kalugina, 1985 (J2, Kubekovo, South Siberia, <xref ref-type="fig" rid="F2">Fig. 2i</xref>) in its venation (length of C, R1/R4+5 ratio, cells r1/r5 ratio) and size, but is distinguished by the arched tip of R1. The new species differs from <italic><tp:taxon-name>Podonomius blepharis</tp:taxon-name></italic> sp. n. in the longer wings with broader cell r5 and thoracic shape.</p></tp:treatment-sec><tp:treatment-sec><!--Section generated to contain objects referenced in tp:taxon-treatment.--><fig id="F1" position="float" orientation="portrait"><label>Figure 1.</label><caption><p><bold>a–h</bold> <italic><tp:taxon-name>Cretaenne rasnicyni</tp:taxon-name></italic> sp. n. <bold>a–d</bold> holotype (<bold>a</bold> total habitus <bold>b</bold> abdominal apex <bold>c, d</bold> wings) <bold>e–f </bold>paratype PIN 4270/2367 (head and wing) <bold>g–h</bold> paratype PIN 4270/2459 (apex of midtibia and wing) <bold>i–l</bold> <italic><tp:taxon-name>Podonomius blepharis</tp:taxon-name></italic> sp. n., holotype (<bold>i</bold> abdominal apex <bold>j</bold> hind tibial apex <bold>k</bold> wing <bold>l</bold> head and thorax) <bold>m–n </bold><italic><tp:taxon-name>Podonomius macromastix</tp:taxon-name></italic> sp. n., holotype (wing and head) <bold>o</bold> <tp:taxon-name>Tanypodinae</tp:taxon-name> inc. sed., PIN 4270/2324; all from Shar Teg, J3. Scale bar 0.5 mm except for <bold>g</bold>, <bold>j</bold> without scale.</p></caption><graphic xmlns:xlink="http://www.w3.org/1999/xlink" xlink:href="ZooKeys-130-307-g001.jpg" position="float" orientation="portrait" xlink:type="simple"/></fig><fig id="F2" position="float" orientation="portrait"><label>Figure 2.</label><caption><p>Jurassic <tp:taxon-name>Chironomidae</tp:taxon-name>: <bold>a–c</bold> <italic><tp:taxon-name>Cretaenne rasnicyni</tp:taxon-name></italic> sp. n. (<bold>a</bold> paratype PIN 4270/2367, female head under alcohol <bold>b–c</bold> holotype <bold>b</bold> female habitus, positive impression under alcohol <bold>c</bold> wing, negative impression) <bold>d–f</bold> <italic><tp:taxon-name>Podonomius blepharis</tp:taxon-name></italic> sp. n., holotype (<bold>d</bold> female head and thorax, negative impression under alcohol <bold>e</bold> female habitus, positive impression under alcohol <bold>f</bold> wing, negative impression under alcohol) <bold>g–h</bold> <italic><tp:taxon-name>Podonomius macromastix</tp:taxon-name></italic> sp. n., holotype (female head and wing); all from Shar Teg, J3 <bold>i</bold> holotype of ?<italic><tp:taxon-name>Podonomius rotundatus</tp:taxon-name></italic> <tp:taxon-name>Kalugina</tp:taxon-name>, 1985, Kubekovo, J2.</p></caption><graphic xmlns:xlink="http://www.w3.org/1999/xlink" xlink:href="ZooKeys-130-307-g002.jpg" position="float" orientation="portrait" xlink:type="simple"/></fig></tp:treatment-sec></tp:taxon-treatment>
