# Supplementary material for: New Chironomidae (Diptera) with elongate proboscises from the Late Jurassic of Mongolia
Source: Zookeys. 2011 Sep 24;(130):307–22. doi: 10.3897/zookeys.130.1555 (PMC3260768; doi:10.3897/zookeys.130.1555)
Supplement: XML Treatment for Podonomius robustus [file zookeys.130.1555-treatment6.xml]

<!DOCTYPE tp:taxon-treatment
  PUBLIC "-//TaxonX//DTD Taxonomic Treatment Publishing DTD v0 20100105//EN" "tax-treatment-NSO.dtd">
<tp:taxon-treatment xmlns:tp="http://www.plazi.org/taxpub"><tp:treatment-meta><mixed-citation publication-type="journal"><person-group><name><surname>Lukashevich</surname><given-names>Elena D.</given-names></name><name><surname>Przhiboro</surname><given-names>Andrey A.</given-names></name></person-group><article-title>New Chironomidae (Diptera) with elongate proboscises from the Late Jurassic of Mongolia</article-title><source>Zookeys</source><day>24</day><month>9</month><year>2011</year><volume>2011</volume><issue>130</issue><fpage>307</fpage><lpage>322</lpage><pub-id pub-id-type="doi">10.3897/zookeys.130.1555</pub-id></mixed-citation></tp:treatment-meta><tp:nomenclature><label>?</label><tp:taxon-name>
                            <tp:taxon-name-part taxon-name-part-type="genus">Podonomius</tp:taxon-name-part>
                            <tp:taxon-name-part taxon-name-part-type="species">robustus</tp:taxon-name-part>
                        <object-id xmlns:xlink="http://www.w3.org/1999/xlink" xlink:type="simple">urn:lsid:zoobank.org:act:189103E1-9FA9-45DE-A4E4-52EF0CE68913</object-id>
                        <object-id xmlns:xlink="http://www.w3.org/1999/xlink" xlink:type="simple">http://species-id.net/wiki/Podonomius_robustus</object-id>
                        </tp:taxon-name><tp:taxon-status xmlns:xlink="http://www.w3.org/1999/xlink" xlink:type="simple">sp. n.</tp:taxon-status></tp:nomenclature><tp:treatment-sec sec-type="Etymology"><title>Etymology.</title><p>From Latin “robustus” for stout, after the total habitus.</p></tp:treatment-sec><tp:treatment-sec sec-type="Material examined"><title>Material examined.</title><p><bold>Holotype</bold>: Part and counterpart of partly preserved female PIN 4270/2254±, SW Mongolia, Shar Teg (443/1); Late Jurassic.</p></tp:treatment-sec><tp:treatment-sec sec-type="Diagnosis"><title>Diagnosis.</title><p>The new species is distinguished by its medium size (wing length 3.7 mm), well-developed, strongly elongate proboscis, wing with C produced beyond R4+5 and reaching wing tip, strongly sclerotized abdomen and legs, and one spermatheca situated proximally of other two.</p></tp:treatment-sec><tp:treatment-sec sec-type="Description"><title>Description.</title><p>Female (<xref ref-type="fig" rid="F3">Fig. 3</xref>). <italic>Measurements</italic> (mm): Total length 4.1; thorax length 1.5, width ca. 1.0; abdomen length 2.9; wing length 3.7. Total length / wing length 1.1. <italic>Coloration</italic>. Head, thorax, abdomen, legs uniformly dark. <italic>Head</italic> 700 μm wide, no less than 1100 μm high with proboscis, 550 μm high to lower eye margin. Eyes large, with wide dorsomedial extension, well-separated by ca. 100 μm. Facets equal. Frontal strip between eye extensions dark-coloured, long, sclerotized. Coronal triangle ca. 100 μm high, coronal suture ca. 70 μm high. Scape ca. 125 μm, pedicel ca. 40 μm in diameter. Clypeus ca. 200 μm high, ca. 150 μm wide. Proboscis very long, strong (longer than remainder of head), tapering, ca. 550 μm long, ca. 80 μm wide at (visible) apex; apical part with pair of sclerotized blades. Probable palpi no less than 400 μm long, two visible segments elongate, cylindrical, ca. 150 μm long, ca. 30 μm wide. <italic>Thorax</italic>. Scutum 900 μm long; postnotum ca. 250 μm long. <italic>Wing</italic> clearly longer than abdomen. Vein C produced beyond R4+5 (costal extension ca. 200 μm), reaching wing tip; cell <italic>c</italic> at <italic>r-m</italic> level broader than cell <italic>r1</italic>; cell <italic>r5</italic> at R1 tip level almost twice as wide as cell <italic>r1</italic>; R1 straight, 2/3 as long as R4+5. Vein C, radial veins, M, <italic>r-m</italic> strong and coloured; other veins thin, pale. <italic>Legs</italic>. Mid- and hind femora ca. 180 μm wide; tibiae 100–120 μm wide near apex. Apex of mid- or hind tibia with traces of at least 5 spiniform setae. <italic>Abdomen</italic>. Segments II–VIII 250–300 μm long, 800–900 μm wide. Three rounded sclerotized spermathecae 70–90 μm in diameter, with long necks, largest spermatheca situated proximally of other two. Gonapophysis IX distinctly visible, sclerotized, with notum ca. 200 μm long and rami ca. 50 μm long. Posterior margin of sternite VIII bilobate: probable gonocoxites VIII (gonacoxapodemes?) visible distal to spermathecae. Cerci distinct, elongate-oval, 150 μm long, ca. 70 μm wide.</p><fig id="F3" position="float" orientation="portrait"><label>Figure 3.</label><caption><p>?<italic><tp:taxon-name>Podonomius robustus</tp:taxon-name></italic> sp. n., holotype (<bold>a, d</bold> head, positive impression <bold>b, e</bold> abdominal apex, negative impression <bold>c, h</bold> wing, negative impression <bold>f</bold> female habitus, negative impression <bold>g</bold> apex of hind tibia, positive impression; all photos made under alcohol except for <bold>f</bold>); Shar Teg, J3. Scale bar 0.5 mm</p></caption><graphic xmlns:xlink="http://www.w3.org/1999/xlink" xlink:href="ZooKeys-130-307-g003.jpg" position="float" orientation="portrait" xlink:type="simple"/></fig></tp:treatment-sec><tp:treatment-sec sec-type="Remarks"><title>Remarks.</title><p>Adults of this new species are the largest among <italic><tp:taxon-name>Podonomius</tp:taxon-name></italic> (wing length is similar only in ?<italic><tp:taxon-name>Podonomius simplex</tp:taxon-name></italic> Kalugina, 1985 (J2, Kubekovo, South Siberia), but in the Siberian species R1 is curved up distally). ?<italic><tp:taxon-name>Podonomius robustus</tp:taxon-name></italic> sp. n. differs from other species from Shar Teg also in the longer costal extension. Such a long costa extending to the wing tip is an important plesiomorphic character (<xref ref-type="bibr" rid="B9">Brundin 1976</xref>) and may be a character of generic value. Thus, the new species is only tentatively placed in <italic><tp:taxon-name>Podonomius</tp:taxon-name></italic>.<!--PageBreak--><!--PageBreak--></p></tp:treatment-sec><ref-list><ref id="B9"><mixed-citation xmlns:xlink="http://www.w3.org/1999/xlink" xlink:type="simple"><person-group><name name-style="western"><surname>Brundin</surname><given-names>L</given-names></name></person-group> (<year>1976</year>)<article-title> A Neocomian chironomid and Podonominae-Aphroteniinae (Diptera) in the light of phylogenetics and biogeography.</article-title> <source>Zoologica Scripta </source> <volume>5</volume>: <fpage>139</fpage>-<lpage>160</lpage>.</mixed-citation></ref></ref-list></tp:taxon-treatment>
